# Supplementary material for: Prediction of Growth Characteristics and Migration Period of Spodoptera frugiperda (Lepidoptera: Noctuidae) According to Temperature
Source: Insects. 2022 Oct 2;13(10):897. doi: 10.3390/insects13100897 (PMC9604002; doi:10.3390/insects13100897)
Supplement: Supplementary file 1 [file insects-13-00897-s001.zip]

Archive with 1 entries (1 files):
- insects-1905763-supplementary.pdf
